# Supplementary material for: Sequencing bias: comparison of different protocols of MicroRNA library construction
Source: BMC Biotechnol. 2010 Sep 6;10:64. doi: 10.1186/1472-6750-10-64 (PMC2946280; doi:10.1186/1472-6750-10-64)
Supplement: Additional file 7 — Read counts of miRNA families for cloning sequencing and Illumina GA data. Read counts of miRNA families for cloning data of Hu sheep and Dorper sheep are shown together with Illumina GA data of the corresponding miRNA families. [file 1472-6750-10-64-S7.XLS]

## Sheet: Sheet1
Hu sheep						Dorper sheep
miRNA Family	Illumina V1	Illumina V1.5	SOLID	Illumina GA		miRNA Family	Illumina V1	Illumina V1.5	SOLID	Illumina GA
let-7	3	3	0	143206		let-7	6	3	3	113388
let-7b	15	2	0	48756		let-7b	12	0	1	70056
let-7f	12	2	2	198210		let-7f	2	2	1	119570
let-7g	3	2	3	10645		miR-1	114	96	54	3811892
miR-1	114	108	58	3976997		miR-101	1	3	0	3316
mir-101	0	0	1	2054		miR-126	0	3	0	203
miR-107	0	0	1	1553		miR-126	0	0	6	203
mir-128	2	2	0	8858		miR-133a	0	3	1	1548
miR-133	0	1	3	1223		miR-140	3	2	3	10139
miR-143	2	6	0	1753		miR-143	1	6	0	2979
miR-150	0	0	3	100		miR-16	0	1	15	1762
miR-152	0	3	0	290		miR-185	1	1	0	5262
miR-16	0	1	6	1596		miR-193	0	0	3	204
mir-185	2	2	0	6140		miR-199	3	2	0	8373
miR-191	6	3	6	2521		miR-206	54	30	33	459442
mir-199	0	1	0	2639		miR-21	1	1	0	8668
miR-206	45	33	27	321093		miR-24	0	0	1	4356
miR-21	1	3	0	1687		miR-26	3	2	1	16975
mir-22	0	0	1	2283		miR-27a	0	3	0	574
miR-24	1	6	1	4316		miR-29	1	2	33	16586
miR-26	1	2	1	15877		miR-30	3	3	1	3766
miR-29	0	2	24	10099		miR-320	0	1	0	3549
miR-30	0	1	1	3843		miR-378	9	33	2	37560
miR-339	0	0	3	149		miR-423-5p	0	0	1	3115
miR-365	0	0	2	134		miR-486-5p	3	1	0	1689
miR-378	3	42	3	53613		miR-499	2	2	1	16526
miR-423-5p	1	0	0	2798		rRNA	6	6	12
miR-486-5p	3	3	15	1663		mRNA	0	0	45
rRNA	3	6	12			no-match	0	3	6
mRNA	12	0	18			Total	225	208	221
no-match	0	0	15
Total	228	233	211
