# Supplementary material for: Sequencing bias: comparison of different protocols of MicroRNA library construction
Source: BMC Biotechnol. 2010 Sep 6;10:64. doi: 10.1186/1472-6750-10-64 (PMC2946280; doi:10.1186/1472-6750-10-64)
Supplement: Additional file 8 — Read counts of miRNA families for Illumina GA data. Read counts of all miRNA families for Illumina GA data (SBS sequencing) of Hu sheep and Dorper sheep are shown. The miRNA ID and accession No of each miRNA family have been listed. [file 1472-6750-10-64-S8.XLS]

## Sheet: Illumina GA data
Illumina GA (SBS sequencing) data of Dorper sheep and Hu sheep
Dorper sheep					Hu sheep
miRNA ID	Accession No.	miRNA family	reads count		miRNA ID	Accession No.	miRNA family	reads count
aga-let-7	MIMAT0001495	let-7	10		aga-let-7	MIMAT0001495	let-7	22
cel-let-7	MIMAT0000001	let-7	90085		cel-let-7	MIMAT0000001	let-7	117446
dme-let-7	MIMAT0000396	let-7	23293		dme-let-7	MIMAT0000396	let-7	25738
cin-let-7a	MIMAT0006086	let-7a	6		cin-let-7b	MIMAT0006087	let-7b	160
cin-let-7b	MIMAT0006087	let-7b	238		hsa-let-7b	MIMAT0000063	let-7b	48596
hsa-let-7b	MIMAT0000063	let-7b	69818		hsa-let-7c	MIMAT0000064	let-7c	29976
hsa-let-7c	MIMAT0000064	let-7c	22883		hsa-let-7d	MIMAT0000065	let-7d	6543
dre-let-7d	MIMAT0001762	let-7d	11		mdo-let-7d	MIMAT0004172	let-7d	988
hsa-let-7d	MIMAT0000065	let-7d	3975		hsa-let-7d*	MIMAT0004484	let-7d*	29
mdo-let-7d	MIMAT0004172	let-7d	717		bta-let-7e	MIMAT0004333	let-7e	866
hsa-let-7d*	MIMAT0004484	let-7d*	18		hsa-let-7e	MIMAT0000066	let-7e	2405
bta-let-7e	MIMAT0004333	let-7e	569		xtr-let-7e	MIMAT0003666	let-7e	428
hsa-let-7e	MIMAT0000066	let-7e	1536		hsa-let-7f	MIMAT0000067	let-7f	198210
xtr-let-7e	MIMAT0003666	let-7e	831		dre-let-7g	MIMAT0001765	let-7g	337
hsa-let-7f	MIMAT0000067	let-7f	119570		gga-let-7g	MIMAT0001160	let-7g	1250
dre-let-7g	MIMAT0001765	let-7g	313		mmu-let-7g	MIMAT0000121	let-7g	9058
gga-let-7g	MIMAT0001160	let-7g	2027		gga-let-7i	MIMAT0001098	let-7i	500
mmu-let-7g	MIMAT0000121	let-7g	12154		mmu-let-7i	MIMAT0000122	let-7i	1634
gga-let-7i	MIMAT0001098	let-7i	1146		ssc-let-7i	MIMAT0002153	let-7i	123
mmu-let-7i	MIMAT0000122	let-7i	3316		gga-let-7k	MIMAT0001182	let-7k	77
ssc-let-7i	MIMAT0002153	let-7i	318		cel-miR-1	MIMAT0000003	miR-1	158758
gga-let-7k	MIMAT0001182	let-7k	58		dme-miR-1	MIMAT0000105	miR-1	4929
cel-miR-1	MIMAT0000003	miR-1	178567		mmu-miR-1	MIMAT0000123	miR-1	3810416
dme-miR-1	MIMAT0000105	miR-1	6084		rno-miR-1	MIMAT0003125	miR-1	2894
mmu-miR-1	MIMAT0000123	miR-1	3623821		rno-miR-1*	MIMAT0003162	miR-1*	879
rno-miR-1	MIMAT0003125	miR-1	3420		hsa-miR-100	MIMAT0000098	miR-100	59
rno-miR-1*	MIMAT0003162	miR-1*	272		mdo-miR-100	MIMAT0004097	miR-100	13
hsa-miR-100	MIMAT0000098	miR-100	68		cfa-miR-101	MIMAT0006600	miR-101	353
mdo-miR-100	MIMAT0004097	miR-100	19		gga-miR-101	MIMAT0001185	miR-101	1055
cfa-miR-101	MIMAT0006600	miR-101	409		hsa-miR-101	MIMAT0000099	miR-101	646
gga-miR-101	MIMAT0001185	miR-101	1438		dre-miR-101a	MIMAT0001814	miR-101a	628
hsa-miR-101	MIMAT0000099	miR-101	1469		hsa-miR-103	MIMAT0000101	miR-103	1021
dre-miR-101a	MIMAT0001814	miR-101a	728		mmu-miR-106b	MIMAT0000386	miR-106b	140
hsa-miR-103	MIMAT0000101	miR-103	1700		bta-miR-107	MIMAT0003785	miR-107	114
mmu-miR-106b	MIMAT0000386	miR-106b	182		cfa-miR-107	MIMAT0006666	miR-107	1357
bta-miR-107	MIMAT0003785	miR-107	181		hsa-miR-107	MIMAT0000104	miR-107	82
cfa-miR-107	MIMAT0006666	miR-107	2234		dre-miR-10a	MIMAT0001267	miR-10a	50
hsa-miR-107	MIMAT0000104	miR-107	108		hsa-miR-10a	MIMAT0000253	miR-10a	16
dre-miR-10a	MIMAT0001267	miR-10a	71		gga-miR-10b	MIMAT0001148	miR-10b	241
hsa-miR-10a	MIMAT0000253	miR-10a	17		mmu-miR-10b	MIMAT0000208	miR-10b	68
gga-miR-10b	MIMAT0001148	miR-10b	192		rno-miR-10b	MIMAT0000783	miR-10b	34
mmu-miR-10b	MIMAT0000208	miR-10b	81		bta-miR-125a	MIMAT0003538	miR-125a	27
mmu-miR-122	MIMAT0000246	miR-122	38		cfa-miR-125a	MIMAT0006609	miR-125a	137
hsa-miR-1246	MIMAT0005898	miR-1246	12		mmu-miR-125a-5p	MIMAT0000135	miR-125a-5p	16
bta-miR-125a	MIMAT0003538	miR-125a	16		mmu-miR-125b-5p	MIMAT0000136	miR-125b-5p	476
cfa-miR-125a	MIMAT0006609	miR-125a	127		bta-miR-126	MIMAT0003540	miR-126	23
mmu-miR-125a-5p	MIMAT0000135	miR-125a-5p	20		mmu-miR-126-5p	MIMAT0000137	miR-126-5p	137
mmu-miR-125b-5p	MIMAT0000136	miR-125b-5p	580		mmu-miR-127	MIMAT0000139	miR-127	65
bta-miR-126	MIMAT0003540	miR-126	28		dre-miR-128	MIMAT0001824	miR-128	4812
hsa-miR-1260	MIMAT0005911	miR-1260	41		mmu-miR-128	MIMAT0000140	miR-128	4046
hsa-miR-1261	MIMAT0005913	miR-1261	22		mml-miR-130a	MIMAT0002235	miR-130a	12
mmu-miR-126-5p	MIMAT0000137	miR-126-5p	175		mmu-miR-130a	MIMAT0000141	miR-130a	123
mmu-miR-127	MIMAT0000139	miR-127	186		mmu-miR-130b	MIMAT0000387	miR-130b	31
hsa-miR-1274a	MIMAT0005927	miR-1274a	12		cin-miR-133	MIMAT0006102	miR-133	19
dre-miR-128	MIMAT0001824	miR-128	3269		dme-miR-133	MIMAT0000340	miR-133	696
mmu-miR-128	MIMAT0000140	miR-128	2707		mmu-miR-133a	MIMAT0000145	miR-133a	413
hsa-miR-1307	MIMAT0005951	miR-1307	12		dre-miR-133a*	MIMAT0003404	miR-133a*	584
hsa-miR-1308	MIMAT0005947	miR-1308	12		mmu-miR-133a*	MIMAT0003473	miR-133a*	24
mml-miR-130a	MIMAT0002235	miR-130a	13		gga-miR-133b	MIMAT0001138	miR-133b	72
mmu-miR-130a	MIMAT0000141	miR-130a	192		mmu-miR-133b	MIMAT0000769	miR-133b	23
mmu-miR-130b	MIMAT0000387	miR-130b	45		oan-miR-1388	MIMAT0007169	miR-1388	12
cfa-miR-132	MIMAT0006732	miR-132	12		bta-miR-139	MIMAT0003788	miR-139	28
cin-miR-133	MIMAT0006102	miR-133	20		hsa-miR-139-5p	MIMAT0000250	miR-139-5p	31
dme-miR-133	MIMAT0000340	miR-133	818		bta-miR-140	MIMAT0003789	miR-140	1071
mmu-miR-133a	MIMAT0000145	miR-133a	592		cfa-miR-140	MIMAT0006689	miR-140	2529
dre-miR-133a*	MIMAT0003404	miR-133a*	289		dre-miR-140*	MIMAT0003159	miR-140*	1818
gga-miR-133b	MIMAT0001138	miR-133b	74		gga-miR-140*	MIMAT0003722	miR-140*	67
mmu-miR-133b	MIMAT0000769	miR-133b	44		mmu-miR-140*	MIMAT0000152	miR-140*	260
oan-miR-1388	MIMAT0007169	miR-1388	17		cfa-miR-142	MIMAT0006736	mir-142	277
bta-miR-139	MIMAT0003788	miR-139	37		gga-miR-142-5p	MIMAT0001193	miR-142-5p	66
mmu-miR-139-3p	MIMAT0004662	miR-139-3p	16		mmu-miR-142-5p	MIMAT0000154	miR-142-5p	11
hsa-miR-139-5p	MIMAT0000250	miR-139-5p	25		xtr-miR-142-5p	MIMAT0003602	miR-142-5p	53
bta-miR-140	MIMAT0003789	miR-140	3615		fru-miR-142b	MIMAT0002945	miR-142b	50
cfa-miR-140	MIMAT0006689	miR-140	6524		mmu-miR-143	MIMAT0000247	miR-143	1308
dre-miR-140*	MIMAT0003159	miR-140*	4512		rno-miR-143	MIMAT0000849	miR-143	419
gga-miR-140*	MIMAT0003722	miR-140*	192		xtr-miR-143	MIMAT0003686	miR-143	26
mmu-miR-140*	MIMAT0000152	miR-140*	787		hsa-miR-143*	MIMAT0004599	miR-143*	21
cfa-miR-142	MIMAT0006736	miR-142	265		gga-miR-144	MIMAT0003776	miR-144	14
gga-miR-142-5p	MIMAT0001193	miR-142-5p	47		dre-miR-145	MIMAT0001842	miR-145	10
xtr-miR-142-5p	MIMAT0003602	miR-142-5p	76		mmu-miR-145	MIMAT0000157	miR-145	20
fru-miR-142b	MIMAT0002945	miR-142b	56		oan-miR-145	MIMAT0007141	miR-145	12
mmu-miR-143	MIMAT0000247	miR-143	2279		oan-miR-145*	MIMAT0007142	miR-145*	37
rno-miR-143	MIMAT0000849	miR-143	658		hsa-miR-1468	MIMAT0006789	miR-1468	10
xtr-miR-143	MIMAT0003686	miR-143	42		rno-miR-146b	MIMAT0005595	miR-146b	16
hsa-miR-143*	MIMAT0004599	miR-143*	37		hsa-miR-148a	MIMAT0000243	miR-148a	99
gga-miR-144	MIMAT0003776	miR-144	28		rno-miR-148b-3p	MIMAT0000579	miR-148b-3p	26
dre-miR-145	MIMAT0001842	miR-145	37		hsa-miR-151-3p	MIMAT0000757	miR-151-3p	87
mmu-miR-145	MIMAT0000157	miR-145	26		mmu-miR-151-5p	MIMAT0004536	miR-151-5p	75
oan-miR-145*	MIMAT0007142	miR-145*	55		dre-miR-152	MIMAT0001847	miR-152	11
hsa-miR-146b-5p	MIMAT0002809	miR-146b-5p	15		mdo-miR-152	MIMAT0004117	miR-152	131
hsa-miR-148a	MIMAT0000243	miR-148a	126		mmu-miR-152	MIMAT0000162	miR-152	138
rno-miR-148b-3p	MIMAT0000579	miR-148b-3p	38		gga-miR-15a	MIMAT0001117	miR-15a	126
hsa-miR-151-3p	MIMAT0000757	miR-151-3p	122		hsa-miR-15a	MIMAT0000068	miR-15a	38
mmu-miR-151-5p	MIMAT0004536	miR-151-5p	108		mdo-miR-15a	MIMAT0004144	miR-15a	18
dre-miR-152	MIMAT0001847	miR-152	14		cfa-miR-15b	MIMAT0006676	miR-15b	25
mdo-miR-152	MIMAT0004117	miR-152	237		bta-miR-16	MIMAT0003525	miR-16	30
mmu-miR-152	MIMAT0000162	miR-152	239		dre-miR-16	MIMAT0001775	miR-16	1394
gga-miR-155	MIMAT0001106	miR-155	32		gga-miR-16	MIMAT0001116	miR-16	55
hsa-miR-155	MIMAT0000646	miR-155	36		hsa-miR-16	MIMAT0000069	miR-16	67
gga-miR-15a	MIMAT0001117	miR-15a	80		xtr-miR-16	MIMAT0003668	miR-16	50
hsa-miR-15a	MIMAT0000068	miR-15a	38		hsa-miR-17*	MIMAT0000071	miR-17*	29
mdo-miR-15a	MIMAT0004144	miR-15a	19		bta-miR-181a	MIMAT0003543	miR-181a	124
cfa-miR-15b	MIMAT0006676	miR-15b	19		cfa-miR-181a	MIMAT0006707	miR-181a	89
bta-miR-16	MIMAT0003525	miR-16	17		mmu-miR-181a	MIMAT0000210	miR-181a	59
dre-miR-16	MIMAT0001775	miR-16	1549		hsa-miR-181a*	MIMAT0000270	miR-181a*	14
gga-miR-16	MIMAT0001116	miR-16	62		hsa-miR-181a-2*	MIMAT0004558	miR-181a-2*	10
hsa-miR-16	MIMAT0000069	miR-16	69		bta-miR-181b	MIMAT0003793	miR-181b	15
xtr-miR-16	MIMAT0003668	miR-16	65		ssc-miR-181b	MIMAT0002126	miR-181b	15
hsa-miR-17*	MIMAT0000071	miR-17*	38		cfa-miR-1839	MIMAT0006677	miR-1839	710
gga-miR-1810	MIMAT0007728	miR-1810	12		mmu-miR-185	MIMAT0000214	miR-185	6140
bta-miR-181a	MIMAT0003543	miR-181a	173		mmu-miR-186	MIMAT0000215	miR-186	63
cfa-miR-181a	MIMAT0006707	miR-181a	321		ssc-miR-186	MIMAT0002162	miR-186	103
mmu-miR-181a	MIMAT0000210	miR-181a	150		mmu-miR-191	MIMAT0000221	miR-191	1819
bta-miR-181b	MIMAT0003793	miR-181b	31		xtr-miR-191	MIMAT0003689	miR-191	702
cfa-miR-181b	MIMAT0006708	miR-181b	25		bta-miR-192	MIMAT0003820	miR-192	471
gga-miR-181b	MIMAT0001151	miR-181b	11		hsa-miR-192	MIMAT0000222	miR-192	294
hsa-miR-181b	MIMAT0000257	miR-181b	30		mmu-miR-193	MIMAT0000223	miR-193	15
ssc-miR-181b	MIMAT0002126	miR-181b	48		hsa-miR-193a-5p	MIMAT0004614	miR-193a-5p	32
bta-miR-181c	MIMAT0003817	miR-181c	2		gga-miR-193b	MIMAT0003353	miR-193b	11
cfa-miR-1839	MIMAT0006677	miR-1839	1116		mmu-miR-193b	MIMAT0004859	miR-193b	19
mmu-miR-185	MIMAT0000214	miR-185	5262		hsa-miR-193b*	MIMAT0004767	miR-193b*	86
mmu-miR-186	MIMAT0000215	miR-186	116		mmu-miR-194	MIMAT0000224	miR-194	15
ssc-miR-186	MIMAT0002162	miR-186	175		gga-miR-196	MIMAT0001121	miR-196	114
mmu-miR-191	MIMAT0000221	miR-191	1629		hsa-miR-196a	MIMAT0000226	miR-196a	296
xtr-miR-191	MIMAT0003689	miR-191	699		cfa-miR-196b	MIMAT0006620	miR-196b	141
hsa-miR-191*	MIMAT0001618	miR-191*	4		hsa-miR-196b	MIMAT0001080	miR-196b	30
bta-miR-192	MIMAT0003820	miR-192	772		mdo-miR-196b	MIMAT0004124	miR-196b	29
hsa-miR-192	MIMAT0000222	miR-192	509		oan-miR-199	MIMAT0007173	miR-199	2639
hsa-miR-193a-5p	MIMAT0004614	miR-193a-5p	52		dre-miR-199*	MIMAT0003155	miR-199*	649
gga-miR-193b	MIMAT0003353	miR-193b	27		gga-miR-199*	MIMAT0003721	miR-199*	36
mmu-miR-193b	MIMAT0004859	miR-193b	30		mmu-miR-199a-3p	MIMAT0000230	miR-199a-3p	2917
hsa-miR-193b*	MIMAT0004767	miR-193b*	95		hsa-miR-199b-5p	MIMAT0000263	miR-199b-5p	10
mmu-miR-194	MIMAT0000224	miR-194	26		gga-miR-1b	MIMAT0001175	miR-1b	79
bta-miR-195	MIMAT0004335	miR-195	9		oan-miR-1b	MIMAT0007149	miR-1b	75
gga-miR-196	MIMAT0001121	miR-196	155		gga-miR-1c	MIMAT0007503	miR-1c	138
hsa-miR-196a	MIMAT0000226	miR-196a	383		odi-miR-1c	MIMAT0006073	miR-1c	890
cfa-miR-196b	MIMAT0006620	miR-196b	169		mdo-miR-206	MIMAT0004128	miR-206	19542
hsa-miR-196b	MIMAT0001080	miR-196b	27		mmu-miR-206	MIMAT0000239	miR-206	301551
mdo-miR-196b	MIMAT0004124	miR-196b	26		oan-miR-206*	MIMAT0006994	miR-206*	8
oan-miR-199	MIMAT0007173	miR-199	4333		mmu-miR-208b	MIMAT0004939	miR-208b	37
dre-miR-199*	MIMAT0003155	miR-199*	1401		bta-miR-21	MIMAT0003528	miR-21	397
gga-miR-199*	MIMAT0003721	miR-199*	72		hsa-miR-21	MIMAT0000076	miR-21	1290
cin-miR-199-3p	MIMAT0006109	miR-199-3p	14		hsa-miR-214	MIMAT0000271	miR-214	36
mmu-miR-199a-3p	MIMAT0000230	miR-199a-3p	3994		rno-miR-214	MIMAT0000885	miR-214	15
bta-miR-199a-5p	MIMAT0003544	miR-199a-5p	18		hsa-miR-22	MIMAT0000077	miR-22	2264
gga-miR-199b	MIMAT0007583	miR-199b	14		mdo-miR-22	MIMAT0004092	miR-22	19
cfa-miR-19b	MIMAT0006652	miR-19b	10		hsa-miR-22*	MIMAT0004495	miR-22*	95
gga-miR-1b	MIMAT0001175	miR-1b	109		xtr-miR-22*	MIMAT0003671	miR-22*	86
oan-miR-1b	MIMAT0007149	miR-1b	134		bta-miR-221	MIMAT0003529	miR-221	117
gga-miR-1c	MIMAT0007503	miR-1c	83		hsa-miR-221	MIMAT0000278	miR-221	71
odi-miR-1c	MIMAT0006073	miR-1c	1125		hsa-miR-221*	MIMAT0004568	miR-221*	38
mdo-miR-206	MIMAT0004128	miR-206	26689		gga-miR-222	MIMAT0001107	miR-222	24
mmu-miR-206	MIMAT0000239	miR-206	432753		hsa-miR-222	MIMAT0000279	miR-222	10
mmu-miR-208b	MIMAT0004939	miR-208b	44		cfa-miR-23a	MIMAT0006640	miR-23a	57
hsa-miR-20a	MIMAT0000075	miR-20a	15		dre-miR-23a	MIMAT0001790	miR-23a	211
bta-miR-21	MIMAT0003528	miR-21	2550		hsa-miR-23a	MIMAT0000078	miR-23a	67
hsa-miR-21	MIMAT0000076	miR-21	6118		mdo-miR-23a	MIMAT0004173	miR-23a	89
hsa-miR-210	MIMAT0000267	miR-210	11		cfa-miR-23b	MIMAT0006612	miR-23b	23
hsa-miR-214	MIMAT0000271	miR-214	39		dre-miR-23b	MIMAT0001791	miR-23b	82
rno-miR-214	MIMAT0000885	miR-214	22		mmu-miR-23b	MIMAT0000125	miR-23b	45
hsa-miR-22	MIMAT0000077	miR-22	2593		ptr-miR-23b	MIMAT0002210	miR-23b	100
mdo-miR-22	MIMAT0004092	miR-22	17		hsa-miR-23b*	MIMAT0004587	miR-23b*	44
hsa-miR-22*	MIMAT0004495	miR-22*	84		cfa-miR-24	MIMAT0006614	miR-24	2716
xtr-miR-22*	MIMAT0003671	miR-22*	56		hsa-miR-24	MIMAT0000080	miR-24	1585
bta-miR-221	MIMAT0003529	miR-221	227		xtr-miR-24b	MIMAT0003655	miR-24b	15
hsa-miR-221	MIMAT0000278	miR-221	84		hsa-miR-25	MIMAT0000081	miR-25	726
hsa-miR-221*	MIMAT0004568	miR-221*	52		hsa-miR-25*	MIMAT0004498	miR-25*	16
gga-miR-222	MIMAT0001107	miR-222	76		gga-miR-26a	MIMAT0001118	miR-26a	752
hsa-miR-222	MIMAT0000279	miR-222	25		hsa-miR-26a	MIMAT0000082	miR-26a	10078
cfa-miR-23a	MIMAT0006640	miR-23a	74		bta-miR-26b	MIMAT0003531	miR-26b	4377
dre-miR-23a	MIMAT0001790	miR-23a	234		dre-miR-26b	MIMAT0001795	miR-26b	64
hsa-miR-23a	MIMAT0000078	miR-23a	72		hsa-miR-26b	MIMAT0000083	miR-26b	606
mdo-miR-23a	MIMAT0004173	miR-23a	90		bta-miR-27a	MIMAT0012532	miR-27a	133
cfa-miR-23b	MIMAT0006612	miR-23b	46		dre-miR-27a	MIMAT0001796	miR-27a	36
dre-miR-23b	MIMAT0001791	miR-23b	98		dre-miR-27b	MIMAT0001797	miR-27b	34
mmu-miR-23b	MIMAT0000125	miR-23b	56		mmu-miR-27b	MIMAT0000126	miR-27b	133
ptr-miR-23b	MIMAT0002210	miR-23b	174		mmu-miR-27b*	MIMAT0004522	miR-27b*	10
hsa-miR-23b*	MIMAT0004587	miR-23b*	47		xtr-miR-27c	MIMAT0003675	miR-27c	19
cfa-miR-24	MIMAT0006614	miR-24	2512		dre-miR-27d	MIMAT0001799	miR-27d	25
hsa-miR-24	MIMAT0000080	miR-24	1844		hsa-miR-28-3p	MIMAT0004502	miR-28-3p	14
xtr-miR-24b	MIMAT0003655	miR-24b	23		hsa-miR-28-5p	MIMAT0000085	miR-28-5p	26
hsa-miR-25	MIMAT0000081	miR-25	1147		bta-miR-29a	MIMAT0003518	miR-29a	108
hsa-miR-25*	MIMAT0004498	miR-25*	31		gga-miR-29a	MIMAT0001096	miR-29a	82
gga-miR-26a	MIMAT0001118	miR-26a	945		ggo-miR-29a	MIMAT0002360	miR-29a	92
hsa-miR-26a	MIMAT0000082	miR-26a	10254		hsa-miR-29a	MIMAT0000086	miR-29a	8282
bta-miR-26b	MIMAT0003531	miR-26b	4852		bta-miR-29b	MIMAT0003828	miR-29b	111
dre-miR-26b	MIMAT0001795	miR-26b	83		dre-miR-29b	MIMAT0001801	miR-29b	15
hsa-miR-26b	MIMAT0000083	miR-26b	841		hsa-miR-29b	MIMAT0000100	miR-29b	38
bta-miR-27a	MIMAT0012532	miR-27a	216		gga-miR-29c	MIMAT0001183	miR-29c	12
dre-miR-27a	MIMAT0001796	miR-27a	62		mmu-miR-29c	MIMAT0000536	miR-29c	1359
hsa-miR-27a	MIMAT0000084	miR-27a	23		mmu-miR-29c*	MIMAT0004632	miR-29c*	13
dre-miR-27b	MIMAT0001797	miR-27b	48		hsa-miR-30a	MIMAT0000087	miR-30a	148
mmu-miR-27b	MIMAT0000126	miR-27b	200		oan-miR-30a	MIMAT0006913	miR-30a	225
mmu-miR-27b*	MIMAT0004522	miR-27b*	14		hsa-miR-30a*	MIMAT0000088	miR-30a*	19
dre-miR-27d	MIMAT0001799	miR-27d	25		bta-miR-30a-5p	MIMAT0003841	miR-30a-5p	199
hsa-miR-28-3p	MIMAT0004502	miR-28-3p	33		mmu-miR-30b	MIMAT0000130	miR-30b	31
hsa-miR-28-5p	MIMAT0000085	miR-28-5p	35		hsa-miR-30b*	MIMAT0004589	miR-30b*	187
mmu-miR-296-5p	MIMAT0000374	miR-296-5p	13		gga-miR-30c	MIMAT0001137	miR-30c	130
bta-miR-29a	MIMAT0003518	miR-29a	148		hsa-miR-30c	MIMAT0000244	miR-30c	21
gga-miR-29a	MIMAT0001096	miR-29a	119		mmu-miR-30c-1*	MIMAT0004616	miR-30c-1*	30
ggo-miR-29a	MIMAT0002360	miR-29a	119		bta-miR-30d	MIMAT0003533	miR-30d	1455
hsa-miR-29a	MIMAT0000086	miR-29a	15910		hsa-miR-30d	MIMAT0000245	miR-30d	220
bta-miR-29b	MIMAT0003828	miR-29b	138		oan-miR-30d	MIMAT0007041	miR-30d	583
dre-miR-29b	MIMAT0001801	miR-29b	47		mmu-miR-30e	MIMAT0000248	miR-30e	33
hsa-miR-29b	MIMAT0000100	miR-29b	104		oan-miR-30e	MIMAT0007203	miR-30e	89
xtr-miR-29d	MIMAT0003572	miR-29d	1		mmu-miR-30e*	MIMAT0000249	miR-30e*	60
hsa-miR-30a	MIMAT0000087	miR-30a	268		bta-miR-30e-5p	MIMAT0003799	miR-30e-5p	709
oan-miR-30a	MIMAT0006913	miR-30a	323		xtr-miR-320	MIMAT0005564	miR-320	12
hsa-miR-30a*	MIMAT0000088	miR-30a*	36		hsa-miR-320a	MIMAT0000510	miR-320a	1087
bta-miR-30a-5p	MIMAT0003841	miR-30a-5p	226		hsa-miR-320b	MIMAT0005792	miR-320b	88
mmu-miR-30b	MIMAT0000130	miR-30b	30		hsa-miR-320c	MIMAT0005793	miR-320c	13
hsa-miR-30b*	MIMAT0004589	miR-30b*	81		rno-miR-322	MIMAT0001619	miR-322	110
gga-miR-30c	MIMAT0001137	miR-30c	86		hsa-miR-330-3p	MIMAT0000751	miR-330-3p	13
mmu-miR-30c-1*	MIMAT0004616	miR-30c-1*	16		rno-miR-331	MIMAT0000570	miR-331	13
bta-miR-30d	MIMAT0003533	miR-30d	1304		rno-miR-335	MIMAT0000575	miR-335	40
hsa-miR-30d	MIMAT0000245	miR-30d	306		rno-miR-339-5p	MIMAT0000583	miR-339-5p	49
oan-miR-30d	MIMAT0007041	miR-30d	586		hsa-miR-33a	MIMAT0000091	miR-33a	10
mmu-miR-30e	MIMAT0000248	miR-30e	32		rno-miR-340-5p	MIMAT0004650	miR-340-5p	161
oan-miR-30e	MIMAT0007203	miR-30e	93		bta-miR-342	MIMAT0003846	miR-342	468
mmu-miR-30e*	MIMAT0000249	miR-30e*	65		rno-miR-342-3p	MIMAT0000589	miR-342-3p	18
bta-miR-30e-5p	MIMAT0003799	miR-30e-5p	512		bta-miR-345	MIMAT0003800	miR-345	8
xtr-miR-320	MIMAT0005564	miR-320	45		cfa-miR-345	MIMAT0006710	miR-345	14
hsa-miR-320a	MIMAT0000510	miR-320a	3344		rno-miR-345-3p	MIMAT0004655	miR-345-3p	25
hsa-miR-320b	MIMAT0005792	miR-320b	178		hsa-miR-361-5p	MIMAT0000703	miR-361-5p	14
hsa-miR-320c	MIMAT0005793	miR-320c	27		hsa-miR-362-3p	MIMAT0004683	miR-362-3p	37
rno-miR-322	MIMAT0001619	miR-322	97		hsa-miR-362-5p	MIMAT0000705	miR-362-5p	10
hsa-miR-330-3p	MIMAT0000751	miR-330-3p	32		hsa-miR-365	MIMAT0000710	miR-365	48
rno-miR-331	MIMAT0000570	miR-331	38		oan-miR-365*	MIMAT0006822	miR-365*	14
rno-miR-335	MIMAT0000575	miR-335	46		rno-miR-374	MIMAT0003208	miR-374	118
rno-miR-339-5p	MIMAT0000583	miR-339-5p	78		cfa-miR-374a	MIMAT0006753	miR-374a	50
rno-miR-340-5p	MIMAT0004650	miR-340-5p	188		hsa-miR-374a	MIMAT0000727	miR-374a	25
bta-miR-342	MIMAT0003846	miR-342	471		hsa-miR-374a*	MIMAT0004688	miR-374a*	22
bta-miR-345	MIMAT0003800	miR-345	20		cfa-miR-378	MIMAT0006683	miR-378	41516
cfa-miR-345	MIMAT0006710	miR-345	49		hsa-miR-378	MIMAT0000732	miR-378	12097
mmu-miR-345-3p	MIMAT0004656	miR-345-3p	9		hsa-miR-378*	MIMAT0000731	miR-378*	6
rno-miR-345-3p	MIMAT0004655	miR-345-3p	53		hsa-miR-379	MIMAT0000733	miR-379	99
mmu-miR-34c	MIMAT0000381	miR-34c	16		cfa-miR-411	MIMAT0006716	miR-411	89
hsa-miR-361-5p	MIMAT0000703	miR-361-5p	24		mmu-miR-411	MIMAT0004747	miR-411	48
hsa-miR-362-3p	MIMAT0004683	miR-362-3p	50		hsa-miR-422a	MIMAT0001339	miR-422a	81
hsa-miR-362-5p	MIMAT0000705	miR-362-5p	32		hsa-miR-423-3p	MIMAT0001340	miR-423-3p	23
hsa-miR-365	MIMAT0000710	miR-365	63		hsa-miR-423-5p	MIMAT0004748	miR-423-5p	2775
rno-miR-374	MIMAT0003208	miR-374	114		hsa-miR-424	MIMAT0001341	miR-424	24
cfa-miR-374a	MIMAT0006753	miR-374a	75		hsa-miR-424*	MIMAT0004749	miR-424*	203
hsa-miR-374a	MIMAT0000727	miR-374a	21		oar-miR-432	MIMAT0001416	miR-432	98
hsa-miR-376c	MIMAT0000720	miR-376c	14		gga-miR-451	MIMAT0003775	miR-451	79
cfa-miR-378	MIMAT0006683	miR-378	28727		hsa-miR-451	MIMAT0001631	miR-451	36
hsa-miR-378	MIMAT0000732	miR-378	8833		hsa-miR-452	MIMAT0001635	miR-452	84
hsa-miR-379	MIMAT0000733	miR-379	149		hsa-miR-485-5p	MIMAT0002175	miR-485-5p	20
cfa-miR-411	MIMAT0006716	miR-411	159		hsa-miR-486-5p	MIMAT0002177	miR-486-5p	1663
mmu-miR-411	MIMAT0004747	miR-411	59		hsa-miR-494	MIMAT0002816	miR-494	32
hsa-miR-422a	MIMAT0001339	miR-422a	80		hsa-miR-495	MIMAT0002817	miR-495	24
hsa-miR-423-3p	MIMAT0001340	miR-423-3p	53		hsa-miR-497	MIMAT0002820	miR-497	39
hsa-miR-423-5p	MIMAT0004748	miR-423-5p	3115		rno-miR-497	MIMAT0003383	miR-497	15
hsa-miR-424	MIMAT0001341	miR-424	18		dre-miR-499	MIMAT0003749	miR-499	3564
hsa-miR-424*	MIMAT0004749	miR-424*	195		xtr-miR-499	MIMAT0003643	miR-499	294
oar-miR-432	MIMAT0001416	miR-432	153		hsa-miR-499-5p	MIMAT0002870	miR-499-5p	6076
hsa-miR-450a	MIMAT0001545	miR-450a	14		cfa-miR-500	MIMAT0006759	miR-500	18
gga-miR-451	MIMAT0003775	miR-451	68		cfa-miR-503	MIMAT0006746	miR-503	31
hsa-miR-451	MIMAT0001631	miR-451	25		mmu-miR-503	MIMAT0003188	miR-503	280
hsa-miR-452	MIMAT0001635	miR-452	127		hsa-miR-532-5p	MIMAT0002888	miR-532-5p	223
cfa-miR-485	MIMAT0006725	miR-485	11		mmu-miR-542-3p	MIMAT0003172	miR-542-3p	17
hsa-miR-486-5p	MIMAT0002177	miR-486-5p	1689		hsa-miR-574-3p	MIMAT0003239	miR-574-3p	13
hsa-miR-495	MIMAT0002817	miR-495	28		hsa-miR-628-5p	MIMAT0004809	miR-628-5p	23
hsa-miR-497	MIMAT0002820	miR-497	90		bta-miR-660	MIMAT0004344	miR-660	103
rno-miR-497	MIMAT0003383	miR-497	44		hsa-miR-7-1*	MIMAT0004553	miR-7-1*	18
dre-miR-499	MIMAT0003749	miR-499	6444		dre-miR-739	MI0004785	miR-739	10
gga-miR-499	MIMAT0003367	miR-499	19		mmu-miR-877	MIMAT0004861	miR-877	14
oan-miR-499	MIMAT0006949	miR-499	44		hsa-miR-92a	MIMAT0000092	miR-92a	56
xtr-miR-499	MIMAT0003643	miR-499	608		mmu-miR-92a	MIMAT0000539	miR-92a	12
hsa-miR-499-5p	MIMAT0002870	miR-499-5p	9411		hsa-miR-93	MIMAT0000093	miR-93	34
cfa-miR-500	MIMAT0006759	miR-500	35		hsa-miR-95	MIMAT0000094	miR-95	63
mmu-miR-503	MIMAT0003188	miR-503	134		hsa-miR-98	MIMAT0000096	miR-98	157
hsa-miR-504	MIMAT0002875	miR-504	20		bta-miR-99a	MIMAT0003537	miR-99a	154
hsa-miR-532-3p	MIMAT0004780	miR-532-3p	27		hsa-miR-99a	MIMAT0000097	miR-99a	212
hsa-miR-532-5p	MIMAT0002888	miR-532-5p	424		mmu-miR-99b	MIMAT0000132	miR-99b	79
hsa-miR-541*	MIMAT0004919	miR-541*	14				Total	4904192
mmu-miR-542-3p	MIMAT0003172	miR-542-3p	16
hsa-miR-574-5p	MIMAT0004795	miR-574-5p	38
hsa-miR-628-5p	MIMAT0004809	miR-628-5p	35
cfa-miR-652	MIMAT0006743	miR-652	10
bta-miR-660	MIMAT0004344	miR-660	252
bta-miR-7	MIMAT0003843	miR-7	14
mmu-miR-708	MIMAT0004828	miR-708	21
hsa-miR-7-1*	MIMAT0004553	miR-7-1*	18
dre-miR-739	MI0004785	miR-739	23
mmu-miR-877	MIMAT0004861	miR-877	22
aga-miR-92a	MIMAT0001527	miR-92a	14
hsa-miR-92a	MIMAT0000092	miR-92a	102
dre-miR-92b	MIMAT0001809	miR-92b	15
xtr-miR-92b	MIMAT0003658	miR-92b	16
bta-miR-93	MIMAT0003837	miR-93	14
hsa-miR-93	MIMAT0000093	miR-93	65
hsa-miR-95	MIMAT0000094	miR-95	83
hsa-miR-98	MIMAT0000096	miR-98	213
bta-miR-99a	MIMAT0003537	miR-99a	218
hsa-miR-99a	MIMAT0000097	miR-99a	214
hsa-miR-99a*	MIMAT0004511	miR-99a*	13
mmu-miR-99b	MIMAT0000132	miR-99b	130
		Total	4812498
