# Supplementary material for: Sequencing bias: comparison of different protocols of MicroRNA library construction
Source: BMC Biotechnol. 2010 Sep 6;10:64. doi: 10.1186/1472-6750-10-64 (PMC2946280; doi:10.1186/1472-6750-10-64)
Supplement: Additional file 9 — Primer sequences for qRT-PCR. Sequences of RT stem-loop primers and forward/reverse primers of 9 miRNAs for qRT-PCR. [file 1472-6750-10-64-S9.XLS]

## Sheet: Sheet1
miRNA ID	Primer	Sequence
miR-1	RT	GTCGGAGCCAGTCGAGCGTGCGTGTGATTCCGACTGGCTCCGACATACATAC
	Forward	CGGTGGTGGAATGTAAAGAAG
	Reverse	GTCGAGCGTGCGTGTG
miR-206	RT	GCTCGCAGCAGACGAGGGTGCGGAACAGAGCGTCTGCTGCGAGCCCACACA
	Forward	AGGCTCTGGAATGTAAGGAAG
	Reverse	GACGAGGGTGCGGAAC
miR-378	RT	GACATTGCGAGCAGCACGGTCGGAGTAGGTACGCTGCTCGCAATGTCGCCTTCT
	Forward	TGACGGACTGGACTTGGAG
	Reverse	GCAGCACGGTCGGAGT
miR-486-5p	RT	GACCCACCGACTCGTCGGTGCGTGTCTATCCGAGTCGGTGGGTCCTCGGGGC
	Forward	TCGGAGTCCTGTACTGAGCT
	Reverse	CTCGTCGGTGCGTGTC
miR-16b	RT	GTGCTGGAGCGAGCAGGCTTCGGCACATTCGCTCGCTCCAGCACCTCCAAT
	Forward	CAGTGGTAGCAGCACGTAAAT
	Reverse	GAGCAGGCTTCGGCAC
miR-191	RT	CTCGTCTCGCGTCGACGGTGCCTGCCTATTCCGACGCGAGACGAGAGCTGCTT
	Forward	TCCAACGGAATCCCAAAAG
	Reverse	GTCGACGGTGCCTGCC
mir-140	RT	GTCGCGTCCAGTGCTGCGTCAGGGCTATTCGCACTGGACGCGACTCCGTG
	Forward	TCCGACCACAGGGTAGAAC
	Reverse	GTGCTGCGTCAGGGCT
let-7b	RT	CACGTATCGCGTCGTGCGTGCCAGTGATTCCGACGCGATACGTGAACCACAC
	Forward	GCCGTTGAGGTAGTAGGTTGT
	Reverse	GTCGTGCGTGCCAGTG
let-7f	RT	CACGTATCGCGTCGTGCGTGCCAGTGATTCCGACGCGATACGTGAACTATAC
	Forward	GCCGCTGAGGTAGTAGATTGT
	Reverse	GTCGTGCGTGCCAGTG
