# Supplementary material for: Sequencing bias: comparison of different protocols of MicroRNA library construction
Source: BMC Biotechnol. 2010 Sep 6;10:64. doi: 10.1186/1472-6750-10-64 (PMC2946280; doi:10.1186/1472-6750-10-64)
Supplement: Additional file 10 — The qRT-PCR result and read counts for 9 miRNAs. Relative abundance for 9 miRNAs calculated by qRT-PCR are shown, with the read counts of sequencing data for these 9 miRNAs. [file 1472-6750-10-64-S10.XLS]

## Sheet: Sheet1
Hu-sheep
	miR-1	miR-206	miR-16	miR-486-5p	miR-378	miR-191	miR-140	let-7b	let-7f
qRT-PCR	3.968	1.111	1	0.736	0.7522	0.1459	0.0145	0.3926	0.0549
SOLID	66	27	6	15	3	6	0	0	2
Illumina	114	45	0	3	3	6	0	15	15
Illumina V1.5	108	33	0	3	42	3	0	0	3
Illumina_GA	3976997	321093	1596	1663	53613	2521	5485	48756	198210
Du-sheep
	miR-1	miR-206	miR-16	miR-486-5p	miR-378	miR-191	miR-140	let-7b	let-7f
qRT-PCR	2.6585	0.989	1	0.446	0.4218	0.1275	0.0209	0.4035	0.0495
SOLID	54	33	15	0	2	0	3	1	0
Illumina	114	54	0	3	9	0	3	12	6
Illumina V1.5	96	30	0	0	27	0	0	0	3
Illumina_GA	3811892	459442	1762	1689	37560	2328	10139	70056	119570
